# Supplementary material for: A Biomimetic Electrospun Membrane Supports the Differentiation and Maturation of Kidney Epithelium from Human Stem Cells
Source: Bioengineering (Basel). 2022 Apr 26;9(5):188. doi: 10.3390/bioengineering9050188 (PMC9137565; doi:10.3390/bioengineering9050188)
Supplement: Supplementary file 1 [file bioengineering-09-00188-s001.zip]

Archive with 1 entries (1 files):
- bioengineering-1635315-supplementary.pdf
